# Supplementary material for: Disclosing the Functional Potency of Three Oxygenated Monoterpenes in Combating Microbial Pathogenesis: From Targeting Virulence Factors to Chicken Meat Preservation
Source: Foods. 2024 Mar 21;13(6):965. doi: 10.3390/foods13060965 (PMC10970324; doi:10.3390/foods13060965)
Supplement: Supplementary file 1 [file foods-13-00965-s001.zip]

Archive with 1 entries (1 files):
- foods-2915862-supplementary.pdf
